# Supplementary material for: Variable blood processing procedures contribute to plasma proteomic variability
Source: Clin Proteomics. 2021 Jan 19;18:5. doi: 10.1186/s12014-021-09311-3 (PMC7816468; doi:10.1186/s12014-021-09311-3)
Supplement: Supplementary file 2 — Additional file 2: Tables S11–S16. [file 12014_2021_9311_MOESM2_ESM.xlsx]

## Sheet: Table S11 - batch 1
Description

## Sheet: Table S12 - batch 2
Description

## Sheet: Table S13 - centrifugation
Accession

## Sheet: Table S14 - time temperature
Accession

## Sheet: Table S15 - time anticoagulant
Accession

## Sheet: Table S16 - multi-donor study
Accession
