# Supplementary material for: Variable blood processing procedures contribute to plasma proteomic variability
Source: Clin Proteomics. 2021 Jan 19;18:5. doi: 10.1186/s12014-021-09311-3 (PMC7816468; doi:10.1186/s12014-021-09311-3)
Supplement: Supplementary file 3 — Additional file 3: Tables S7–S10. [file 12014_2021_9311_MOESM3_ESM.xlsx]

## Sheet: Table S7 Centrifugation
Accession

## Sheet: Table S8 Temperature x Time
Accession

## Sheet: Table S9 Anticoagulant x Time
Accession

## Sheet: Table S10 Multi-donor
Accession
